# Supplementary material for: Cellular, Molecular, and Behavioural Sequelae of Early-Life Continuous Low-Dose-Rate Irradiation in Mice
Source: Cells. 2026 Apr 17;15(8):711. doi: 10.3390/cells15080711 (PMC13114697; doi:10.3390/cells15080711)
Supplement: Supplementary file 1 [file cells-15-00711-s001.zip]

Archive with 11 entries (11 files):
- Suppl 6.xls
- Suppl 7.xls
- Suppl 8.xls
- Suppl 9.xls
- Suppl 11-Table 4.pdf
- Suppl-10-3UTR and seed sequence.pdf
- Suppl 1-Table 1.pdf
- Suppl 2-Table 2.pdf
- Suppl 3-Table 3.pdf
- Suppl 4.xls
- Suppl 5.xlsx
