# Supplementary material for: Cellular, Molecular, and Behavioural Sequelae of Early-Life Continuous Low-Dose-Rate Irradiation in Mice
Source: Cells. 2026 Apr 17;15(8):711. doi: 10.3390/cells15080711 (PMC13114697; doi:10.3390/cells15080711)
Supplement: Supplementary file 1 [file cells-15-00711-s001.zip › Suppl 6.xls]

## Sheet: 1706674056879_18a90b4a15001
Gene ID	Gene Symbol	Type	P220_FH1 TPM	P220_FH2 TPM	P220_FH3 TPM	P220_FH4 TPM	P220_FH5 TPM	P220_FH6 TPM	Gp27_FH1_2_3 Average TPM	Gp28_FH4_5_6 Average TPM	P220_MH1 TPM	P220_MH2 TPM	P220_MH3 TPM	P220_MH4 TPM	P220_MH5 TPM	P220_MH6 TPM	Gp31_MH1_2_3 Average TPM	Gp32_MH4_5_6 Average TPM	log2 (Gp28_FH4_5_6 / Gp27_FH1_2_3)	log2 (Gp32_MH4_5_6 / Gp31_MH1_2_3)	Pvalue(Gp28_FH4_5_6 / Gp27_FH1_2_3)	Pvalue(Gp32_MH4_5_6 / Gp31_MH1_2_3)
100039863	'Gm13306'	mRNA	18.23	24.31	28.67	12.99	27.23	18.57	23.7367	19.5967	40.66	22.76	31.1	14.72	20.85	10.09	31.5067	15.22	-0.656778	-1.86136	0.0410444	5.99243e-14
102636931	'Gm33869'	mRNA	1.84	1.64	1.47	0.5	1.12	0.52	1.65	0.713333	0.58	0.62	0.79	0.88	1.59	1.13	0.663333	1.2	-1.0874	0.762848	0.000521494	0.0147527
115487437	'Gm51793'	mRNA	0.34	1.03	0.45	0.35	0	0	0.606667	0.116667	0.24	0.5	0.32	0	0	0	0.353333	0	-2.37109	-4.99992	0.0413544	0.00212696
118568299	'LOC118568299'	mRNA	3.93	4.47	2.77	1.49	1.89	1.39	3.72333	1.59	4.53	5.82	3.94	2.05	1.88	0.9	4.76333	1.61	-1.11724	-1.67544	0.00446316	8.47689e-06
13688	'Eif4ebp2'	mRNA	10.94	8.74	7.24	3.34	6.65	4.28	8.97333	4.75667	3.98	3.78	4.24	7.1	11.13	9.3	4	9.17667	-0.790609	1.1076	0.00413954	1.25499e-05
14106	'Foxh1'	mRNA	4.8	4.84	4.45	10.31	6.64	6.6	4.69667	7.85	9.22	6.87	8.81	5.13	5.84	6.55	8.3	5.84	0.879727	-0.59653	0.00125623	0.0105688
16656	'Hivep3'	mRNA	3.66	3.21	3.36	1.06	2.95	1.84	3.41	1.95	1.65	2.09	1.85	2.36	3.88	2.93	1.86333	3.05667	-0.696495	0.626385	0.00487484	0.00100666
20608	'Sstr4'	mRNA	21.91	19.96	19.9	6.52	15.97	10.56	20.59	11.0167	8.52	10.2	10.52	14.1	18.54	20.21	9.74667	17.6167	-0.78442	0.76977	0.00113777	0.00020943
213788	'Chrm5'	mRNA	2.55	1.7	2.13	0.36	0.98	0.87	2.12667	0.736667	0.25	0.43	0.57	0.7	1.26	1.18	0.416667	1.04667	-1.10589	1.20475	0.0186742	0.0389997
215821	'Arfgef3'	mRNA	7.94	6.04	5.56	2	4.99	3.58	6.51333	3.52333	3.01	3.73	3.13	4.37	6.13	5.44	3.29	5.31333	-0.76569	0.606313	0.000606392	5.70532e-05
217194	'Klhl11'	mRNA	11.71	6.84	7.94	3.2	5.64	4.32	8.83	4.38667	3.72	4.57	4.97	6.37	8.32	7.64	4.42	7.44333	-0.881334	0.668143	0.000495417	0.00215579
21951	'Tnks'	mRNA	14.3	11.58	10.93	4.35	9.03	6.96	12.27	6.78	5.39	6.78	6.05	8.47	11.11	10.78	6.07333	10.12	-0.73357	0.653508	5.70409e-05	5.20885e-07
230235	'Frrs1l'	mRNA	33.94	29.49	27.86	10.67	22.4	16.5	30.43	16.5233	11.68	14.52	13.87	22.25	29.71	25.66	13.3567	25.8733	-0.759456	0.868919	9.61527e-06	5.83845e-14
238799	'Tnpo1'	mRNA	12.7	12.31	9.72	4.28	7.53	6.01	11.5767	5.94	5	6.17	5.24	8.78	9.19	9.66	5.47	9.21	-0.835385	0.661235	6.78625e-07	1.1451e-06
239528	'Ago2'	mRNA	9.89	7.27	6.33	2.7	5.54	4.47	7.83	4.23667	3.02	4.18	3.88	4.94	7.32	6.58	3.69333	6.28	-0.762413	0.682046	0.000147875	1.10496e-05
240028	'Lnpep'	mRNA	5.03	2.88	3.23	0.99	2.06	1.34	3.71333	1.46333	1.01	1.41	1.32	2.26	2.94	2.54	1.24667	2.58	-1.18351	0.972604	4.32674e-05	0.000163637
24067	'Srp54a'	mRNA	5.68	11.27	5.29	16.82	9.98	13.91	7.41333	13.57	19.46	6.72	6.18	4.22	1.65	4.94	10.7867	3.60333	1.01926	-1.67324	0.0179044	0.0223187
320799	'Zhx3'	mRNA	10.02	8.48	7.64	3.44	6.52	5.71	8.71333	5.22333	4.33	5.89	4.15	7.3	8.74	8.36	4.79	8.13333	-0.614263	0.680712	0.00154603	3.84473e-05
333050	'Ksr2'	mRNA	3.51	2.77	2.4	0.62	2.06	1.44	2.89333	1.37333	1.04	0.82	1.34	1.75	2.16	2.31	1.06667	2.07333	-0.886037	0.780522	0.0048967	0.00566563
380959	'Alg10b'	mRNA	9.19	8.4	7.12	3.37	5.95	4.94	8.23667	4.75333	3.93	3.93	4.28	6.1	8.53	7.2	4.04667	7.27667	-0.668769	0.760531	0.000666389	2.85533e-05
382253	'Cdkl5'	mRNA	4.11	3.47	4.02	0.58	3.14	2.08	3.86667	1.93333	0.96	1.27	1.24	1.88	4.41	3.06	1.15667	3.11667	-0.89658	1.339	0.0206266	0.000107319
442834	'D830031N03Rik'	mRNA	1.21	1.09	0.94	0.2	0.71	0.32	1.08	0.41	0.31	0.55	0.33	0.89	1.04	0.84	0.396667	0.923333	-1.28387	1.13018	0.000907406	0.00102312
620499	'Gm6158'	mRNA	0	1.85	1.05	9.06	3.24	4.11	0.966667	5.47	5.66	4.56	7.32	5.23	2.57	3.53	5.84667	3.77667	2.72585	-0.704001	0.0346514	0.0347502
667118	'Zbed6'	mRNA	15.75	14.46	11.73	3.5	9.56	7.14	13.98	6.73333	5.88	7.52	6.74	9.37	12.93	10.99	6.71333	11.0967	-0.93571	0.639242	0.0146861	3.92545e-06
67554	'Slc25a30'	mRNA	7.68	6.48	5.68	3.17	4.1	3.52	6.61333	3.59667	2.9	3.22	3.85	5.69	4.93	5.94	3.32333	5.52	-0.809785	0.615818	0.00306482	0.0342944
69550	'Bst2'	mRNA	17.49	10.82	5.45	26.52	9.75	17.86	11.2533	18.0433	5.95	5.87	7.23	17.71	8.15	19.52	6.35	15.1267	0.860046	1.18089	0.0356864	0.00127392
