# Supplementary material for: Cellular, Molecular, and Behavioural Sequelae of Early-Life Continuous Low-Dose-Rate Irradiation in Mice
Source: Cells. 2026 Apr 17;15(8):711. doi: 10.3390/cells15080711 (PMC13114697; doi:10.3390/cells15080711)
Supplement: Supplementary file 1 [file cells-15-00711-s001.zip › Suppl 7.xls]

## Sheet: 1706675067718_18a91ab701001
Gene ID	Gene Symbol	Type	P220_FB1 TPM	P220_FB2 TPM	P220_FB3 TPM	P220_FB4 TPM	P220_FB5 TPM	P220_FB6 TPM	Gp25_FB1_2_3 Average TPM	Gp26_FB4_5_6 Average TPM	P220_MB1 TPM	P220_MB2 TPM	P220_MB3 TPM	P220_MB4 TPM	P220_MB5 TPM	P220_MB6 TPM	Gp29_MB1_2_3 Average TPM	Gp30_MB4_5_6 Average TPM	log2 (Gp26_FB4_5_6 / Gp25_FB1_2_3)	Pvalue(Gp26_FB4_5_6 / Gp25_FB1_2_3)	log2 (Gp30_MB4_5_6 / Gp29_MB1_2_3)	Pvalue(Gp30_MB4_5_6 / Gp29_MB1_2_3)
101488143	'Hbb-bt'	mRNA	88.96	155.69	170.72	59.91	68.73	97.66	138.457	75.4333	98.34	121.01	112.83	62.94	64.93	86.69	110.727	71.52	-1.02539	0.00914444	-0.73124	0.000428212
11835	'Ar'	mRNA	0.47	0.9	0.53	0.37	0.41	0.27	0.633333	0.35	0.39	0.21	0.4	0.43	0.61	0.8	0.333333	0.613333	-0.94662	0.0127656	0.811114	0.0367392
118567843	'LOC118567843'	mRNA	15.92	21.63	10.53	32.54	23.76	31.11	16.0267	29.1367	21.29	14.25	13.39	12.59	12.39	9.55	16.31	11.51	0.751691	0.00100292	-0.613041	0.023461
118568304	'LOC118568304'	mRNA	17.88	12.11	14.52	11.01	10.84	8.58	14.8367	10.1433	27.97	14.88	45.37	19.85	13.99	18.9	29.4067	17.58	-0.72838	0.0333057	-0.784293	0.0263171
12156	'Bmp2'	mRNA	4.56	3.93	3.25	2.62	0.85	1.4	3.91333	1.62333	1.34	2.12	2.77	2.84	5.53	3.76	2.07667	4.04333	-1.50116	5.91764e-05	0.888084	0.00083073
12580	'Cdkn2c'	mRNA	10.25	7.8	9.91	11.41	19.15	33.26	9.32	21.2733	6.71	7.06	9.35	12.3	13.2	15.18	7.70667	13.56	1.14202	0.0305863	0.762362	0.00119386
12869	'Cox8b'	mRNA	3.99	14.45	1.54	0.87	0	1.59	6.66	0.82	24.27	0.73	0.72	0.83	0	0	8.57333	0.276667	-3.128	0.0333	-5.1967	0.00334382
13587	'Ear2'	mRNA	25.48	47.96	22.14	36.26	57.13	192.99	31.86	95.46	27.96	38.83	19.21	20.05	16.13	20.97	28.6667	19.05	1.54626	0.0113147	-0.673634	0.029435
14081	'Acsl1'	mRNA	179.51	75.91	142.62	92.2	78.58	81.3	132.68	84.0267	75.87	114.61	123.95	176.96	150.55	194.12	104.81	173.877	-0.893063	0.0297674	0.721413	0.000536951
16768	'Lag3'	mRNA	0.92	1.98	2.32	1.99	0.79	22.04	1.74	8.27333	1.27	0.76	0.67	0.37	0.49	0.3	0.9	0.386667	2.13341	0.0330075	-1.35275	0.0215623
16847	'Lepr'	mRNA	0.17	0.13	0.11	0.39	0.08	2.12	0.136667	0.863333	0.16	0.16	0.2	0.23	0.5	0.5	0.173333	0.41	2.78327	0.00995493	1.22418	0.0451275
16880	'Lifr'	mRNA	1.05	1.44	1.33	4.55	1.48	3.05	1.27333	3.02667	0.71	0.74	0.72	0.54	0.71	0.47	0.723333	0.573333	1.20174	0.000351838	-0.688039	0.01084
17227	'Mcpt4'	mRNA	29.78	3.06	0.74	7.23	0.95	1.46	11.1933	3.21333	2.69	0.92	0.97	0.22	0	0.64	1.52667	0.286667	-2.19712	0.0493375	-2.51029	0.0118249
17229	'Tpsb2'	mRNA	25.03	2.1	0.74	4.54	1.07	2.48	9.29	2.69667	2.71	0.63	0.28	0.22	0.2	0.19	1.20667	0.203333	-2.17539	0.0432543	-2.90195	0.00690072
18563	'Pcx'	mRNA	8.61	3.7	5.54	4.34	3.27	3.81	5.95	3.80667	3.93	5.34	4.06	8.19	5.97	7.84	4.44333	7.33333	-0.859398	0.0400467	0.693885	0.00538334
19663	'Rbpms'	mRNA	6.89	8.77	5.03	4.75	4.8	4.32	6.89667	4.62333	4.67	6.21	4.33	3.18	5.83	2.65	5.07	3.88667	-0.699293	0.00768803	-0.686501	0.00833173
20741	'Sptb'	mRNA	89.12	33.96	70.77	32.23	35.23	32.22	64.6167	33.2267	51.32	49.86	62.62	96.49	79.26	86.22	54.6	87.3233	-1.16238	0.00968172	0.636956	0.00116974
20908	'Stx3'	mRNA	2.97	3.38	2.8	4.75	4.79	6.63	3.05	5.39	2.35	4.26	3.36	2.13	3.14	1.45	3.32333	2.24	0.701575	0.0269738	-0.651429	0.0168967
213002	'Ifitm6'	mRNA	38.27	37.29	49.58	68.11	63.85	179.58	41.7133	103.847	25.13	47.81	31.97	25.55	30.44	9.74	34.97	21.91	1.13233	0.0247396	-0.81625	0.0236156
21954	'Tnni3'	mRNA	2.56	1.68	2.48	0.51	0.48	0.35	2.24	0.446667	7.22	0.05	0.36	0.62	0.36	0.36	2.54333	0.446667	-2.46983	0.000615523	-2.55235	0.0270168
22329	'Vcam1'	mRNA	0.08	0.71	0.17	0.29	1.09	13.39	0.32	4.92333	0.29	0.05	0.1	1.11	0.25	0.26	0.146667	0.54	4.05537	0.00826831	1.82403	0.0348743
29813	'Zfp385a'	mRNA	2.42	4.26	2.29	7.96	6.51	5.51	2.99	6.66	2.27	3.61	3.43	1.79	2.7	1.75	3.10333	2.08	0.988022	0.000406266	-0.670232	0.0100074
57738	'Slc15a2'	mRNA	0	0.03	0	0.23	0.18	0.17	0.01	0.193333	0	0	0	0.08	0.05	0.1	0	0.0766667	4.34941	0.00605176	4.20665	0.0285504
58229	'Efcc1'	mRNA	1.49	1.32	0.98	0.99	0.58	0.48	1.26333	0.683333	0.64	0.77	0.53	0.82	1.93	0.63	0.646667	1.12667	-1.08363	0.00527046	0.821021	0.02179
58805	'Mlxipl'	mRNA	0.26	0.49	0.27	0.19	0	0.05	0.34	0.08	0.18	0.14	0.28	0	0	0	0.2	0	-2.70661	0.00642669	-5.54476	0.000258639
67971	'Tppp3'	mRNA	36.35	115.91	21.17	25.21	26.89	20.45	57.81	24.1833	18.75	40.91	37.8	22.98	25.75	16.79	32.4867	21.84	-1.23606	0.0111744	-0.636119	0.00971107
73523	'Pebp4'	mRNA	0	0.1	0	0.4	0.65	0.46	0.0333333	0.503333	0	0	0	0.1	0.61	0.28	0	0.33	3.76301	0.0324864	4.15408	0.0358765
94226	'S1pr5'	mRNA	14.65	37.65	17.47	12.19	13.66	11.58	23.2567	12.4767	9.89	12.47	8.94	6.63	5.8	9.01	10.4333	7.14667	-0.945536	0.00437493	-0.587548	0.0286242
