# Supplementary material for: Cellular, Molecular, and Behavioural Sequelae of Early-Life Continuous Low-Dose-Rate Irradiation in Mice
Source: Cells. 2026 Apr 17;15(8):711. doi: 10.3390/cells15080711 (PMC13114697; doi:10.3390/cells15080711)
Supplement: Supplementary file 1 [file cells-15-00711-s001.zip › Suppl 8.xls]

## Sheet: 1706687991410_18a9dfe979001
Gene ID	Gene Symbol	Type	P220_MH1 Expression	P220_MH2 Expression	P220_MH3 Expression	P220_MH4 Expression	P220_MH5 Expression	P220_MH6 Expression	Gp31_MH1_2_3 Expression	Gp32_MH4_5_6 Expression	P220_FH1 Expression	P220_FH2 Expression	P220_FH3 Expression	P220_FH4 Expression	P220_FH5 Expression	P220_FH6 Expression	Gp27_FH1_2_3 Expression	Gp28_FH4_5_6 Expression	log2 (Gp32_MH4_5_6 / Gp31_MH1_2_3)	Pvalue(Gp32_MH4_5_6 / Gp31_MH1_2_3)	log2 (Gp28_FH4_5_6 / Gp27_FH1_2_3)	Pvalue(Gp28_FH4_5_6 / Gp27_FH1_2_3)
mmu-let-7a-1-3p	'mmu-let-7a-1-3p'	miRNA	0.493	52.399	0.441	45.231	53.872	35.547	17.778	44.883	0.627	0.044	58.907	41.367	69.779	0.043	19.859	37.063	1.21081	3.06399e-146	1.01674	1.57667e-100
mmu-let-7c-2-3p	'mmu-let-7c-2-3p'	miRNA	63.419	0.546	51.911	0.134	0.894	0	38.625	0.343	71.318	56.338	0	0.524	0.044	63.429	42.552	21.332	-6.97473	0	-0.879656	5.11727e-86
mmu-miR-101a-5p	'mmu-miR-101a-5p'	miRNA	0.224	0.455	0.044	0.09	0.089	0.133	0.241	0.104	0.538	0.044	0.183	0.044	0	0.043	0.255	0.029	-1.34331	0.0320872	-3.03437	0.000328679
mmu-miR-107-3p	'mmu-miR-107-3p'	miRNA	0.806	1.456	6.698	1.883	0.984	0.578	2.987	1.148	1.389	0.573	0.593	5.455	0.786	0.766	0.852	2.335	-1.54209	3.00098e-17	1.55112	9.94435e-14
mmu-miR-10b-5p	'mmu-miR-10b-5p'	miRNA	0.179	0.318	2.468	4.528	1.922	3.066	0.988	3.172	1.21	1.454	1.186	2.967	1.135	2.595	1.283	2.233	1.51795	4.04227e-16	0.902953	1.97693e-06
mmu-miR-124b-3p	'mmu-miR-124b-3p'	miRNA	0.09	1.319	0.132	1.838	1.431	1.377	0.514	1.549	1.926	1.013	1.232	0.96	0.044	0.043	1.39	0.349	1.46231	3.19083e-08	-1.9011	1.50256e-10
mmu-miR-129-1-3p	'mmu-miR-129-1-3p'	miRNA	19.975	15.283	30.847	27.21	34.067	49.987	22.035	37.088	9.452	26.385	25.461	28.625	35.545	33.097	20.433	32.422	0.60025	4.00472e-38	0.769667	3.14812e-56
mmu-miR-1291	'mmu-miR-1291'	miRNA	2.015	0.637	0.705	0.538	0.671	0.222	1.119	0.477	0.179	0.176	0.958	1.265	0.393	0.766	0.438	0.808	-1.37949	2.18389e-06	1.00247	0.00181251
mmu-miR-1298-3p	'mmu-miR-1298-3p'	miRNA	0.358	0.5	0.573	1.345	0.671	0.711	0.477	0.909	1.03	0.396	0.365	2.967	0.349	1.446	0.597	1.588	0.780071	0.0109878	1.51252	1.55763e-09
mmu-miR-141-3p	'mmu-miR-141-3p'	miRNA	0.045	0.136	0.881	0.897	0.849	1.066	0.354	0.937	1.837	0.396	0.502	0.611	0.742	0.128	0.912	0.494	1.24165	0.000146181	-0.790182	0.00895345
mmu-miR-183-5p	'mmu-miR-183-5p'	miRNA	3.001	13.464	35.782	35.324	21.37	121.125	17.416	59.273	102.811	43.917	62.056	33.382	48.732	30.374	69.594	37.496	1.61378	4.7949e-297	-0.789024	4.70429e-115
mmu-miR-193a-3p	'mmu-miR-193a-3p'	miRNA	0.537	0.546	0.441	0.314	0.492	0	0.508	0.269	0.672	0.44	0.183	0	0.131	0.383	0.432	0.171	-1.0682	0.00916477	-1.21993	0.00980278
mmu-miR-1949	'mmu-miR-1949'	miRNA	1.209	1.092	1.41	0.807	0.805	0.666	1.237	0.759	0.493	0.573	0.913	1.309	0.961	0.978	0.659	1.083	-0.85328	0.000736344	0.82248	0.00224584
mmu-miR-199b-3p	'mmu-miR-199b-3p'	miRNA	0	0	0.044	3.765	0	2.888	0.015	2.218	0	0	0.091	3.404	0.087	3.361	0.03	2.284	7.0685	9.07905e-34	6.36598	1.18906e-39
mmu-miR-200c-3p	'mmu-miR-200c-3p'	miRNA	0.358	1.092	2.468	4.886	2.191	6.932	1.306	4.669	9.497	2.158	3.148	3.229	2.707	1.446	4.935	2.461	1.68452	1.70355e-26	-0.903838	9.20758e-12
mmu-miR-211-5p	'mmu-miR-211-5p'	miRNA	59.657	22.379	16.437	88.802	30.937	119.036	32.824	79.592	125.389	59.95	43.758	206.573	77.596	145.533	76.366	143.234	1.13388	1.16457e-232	1.00932	0
mmu-miR-344f-5p	'mmu-miR-344f-5p'	miRNA	0.269	0.364	0.881	0.045	0.671	0.089	0.505	0.268	0.941	0.308	0.502	0.087	0.306	0.213	0.584	0.202	-1.0682	0.00916477	-1.42495	0.000734563
mmu-miR-34c-3p	'mmu-miR-34c-3p'	miRNA	6.494	18.285	19.433	54.465	16.229	105.395	14.738	58.696	26.296	64.399	12.822	68.64	34.104	86.061	34.506	62.935	1.8486	0	0.962705	1.0842e-156
mmu-miR-448-3p	'mmu-miR-448-3p'	miRNA	0.717	1.228	1.058	17.796	1.386	15.996	1.001	11.726	12.319	10.087	0.958	15.273	4.585	15.74	7.788	11.866	3.4053	2.07153e-141	0.70517	7.48208e-19
mmu-miR-466b-3p	'mmu-miR-466b-3p'	miRNA	0.045	0.91	0.661	0.224	0	0	0.539	0.075	0.762	0	0	0.698	0.044	0.766	0.254	0.503	-2.99866	7.16171e-08	1.09491	0.00803313
mmu-miR-466c-3p	'mmu-miR-466c-3p'	miRNA	0	0	0	0	0.715	0.133	0	0.283	0	0	0.046	0	0.349	0	0.015	0.116	5.09726	1.13828e-05	3.05309	0.0118404
mmu-miR-466i-5p	'mmu-miR-466i-5p'	miRNA	0.045	0.182	2.644	0.807	1.341	0	0.957	0.716	0.045	0.044	2.053	0.044	0.568	2.467	0.714	1.026	-0.588072	0.031112	0.668429	0.0124556
mmu-miR-466p-5p	'mmu-miR-466p-5p'	miRNA	0.493	0.637	0.749	0.717	0.313	0.089	0.626	0.373	1.03	0.617	0.913	0.393	0.786	0.34	0.853	0.506	-0.899128	0.0120629	-0.650514	0.0330865
mmu-miR-551b-3p	'mmu-miR-551b-3p'	miRNA	9.316	20.423	18.2	3.676	24.142	1.6	15.979	9.806	36.286	5.947	3.924	9.818	2.707	4.297	15.386	5.607	-0.852118	9.76482e-34	-1.35682	8.43754e-63
mmu-miR-666-3p	'mmu-miR-666-3p'	miRNA	14.153	11.735	17.803	7.307	18.553	6.221	14.564	10.694	21.951	9.515	11.088	7.244	8.166	9.784	14.184	8.398	-0.596517	2.46652e-17	-0.649819	3.71446e-18
mmu-miR-677-5p	'mmu-miR-677-5p'	miRNA	0.851	0.546	0.573	0.359	0.134	0.444	0.657	0.312	0.269	0.308	0.821	0.829	0.742	0.553	0.466	0.708	-1.21778	0.000991193	0.713606	0.0289833
mmu-miR-6997-5p	'mmu-miR-6997-5p'	miRNA	0	0	0	0.134	0.045	0.089	0	0.089	0	0.22	0.183	0	0	0.085	0.134	0.028	3.4343	0.0266375	-2.11683	0.0325791
mmu-miR-7015-3p	'mmu-miR-7015-3p'	miRNA	0.045	0.091	0	0.134	0.179	0.267	0.045	0.193	0	0.044	0	0.218	0.218	0.213	0.015	0.216	1.96481	0.0160312	3.95998	0.000133451
mmu-miR-96-5p	'mmu-miR-96-5p'	miRNA	4.21	3.639	9.959	4.348	20.789	5.51	5.936	10.216	20.831	4.273	10.54	5.498	6.55	7.275	11.881	6.441	0.627542	1.86126e-12	-0.773953	2.10581e-20
novel-mmu-miR125-3p	'novel-mmu-miR125-3p'	miRNA	0.761	0.227	1.719	0.045	0.045	0.222	0.902	0.104	0.358	0	0.091	0.218	0.699	0.808	0.15	0.575	-3.27405	2.88639e-13	2.05309	6.776e-06
novel-mmu-miR156-3p	'novel-mmu-miR156-3p'	miRNA	2.374	2.729	3.041	0.807	1.297	0.533	2.714	0.879	1.568	0.837	1.323	4.975	0.699	1.149	1.243	2.274	-1.77582	7.5697e-19	0.972674	3.50562e-07
novel-mmu-miR164-3p	'novel-mmu-miR164-3p'	miRNA	0.493	0.546	0.617	0.448	0.447	0.089	0.552	0.328	0.09	0.176	0.319	1.135	0.087	0.213	0.195	0.478	-0.900688	0.018295	1.39705	0.00182986
novel-mmu-miR2-5p	'novel-mmu-miR2-5p'	miRNA	0.314	0.455	1.014	0.179	0.089	2.933	0.594	1.067	3.629	0.264	0.684	1.833	0.611	0.17	1.526	0.871	0.697331	0.012228	-0.712442	0.00200989
novel-mmu-miR299-3p	'novel-mmu-miR299-3p'	miRNA	4.613	2.593	5.332	1.838	0.805	1.6	4.179	1.414	1.837	2.158	2.099	4.015	2.795	2.297	2.031	3.035	-1.71524	5.72129e-27	0.679876	1.47565e-05
novel-mmu-miR334-5p	'novel-mmu-miR334-5p'	miRNA	0.134	0.455	0.176	0.134	0.089	0.133	0.255	0.119	0.269	0.132	0.137	0.044	0.087	0	0.179	0.044	-1.23813	0.0381022	-1.94691	0.0194086
novel-mmu-miR40-5p	'novel-mmu-miR40-5p'	miRNA	0	0	0	0.224	0.179	0.711	0	0.371	0.269	0.396	0.548	0.087	0	0.043	0.404	0.043	5.49319	4.06428e-07	-3.11683	4.57609e-06
novel-mmu-miR428-3p	'novel-mmu-miR428-3p'	miRNA	0.761	1.547	1.542	0.762	0.626	1.022	1.283	0.803	0.358	0.573	0.913	1.789	0.83	1.276	0.615	1.298	-0.822044	0.000873719	1.18739	5.7257e-06
novel-mmu-miR432-5p	'novel-mmu-miR432-5p'	miRNA	9.316	7.687	10.752	10.4	24.321	24.705	9.252	19.808	32.299	17.355	36.96	5.935	27.685	16.251	28.871	16.623	0.950263	7.09122e-45	-0.687625	1.11372e-38
novel-mmu-miR489-3p	'novel-mmu-miR489-3p'	miRNA	2.463	1.683	0.044	1.21	0	1.777	1.397	0.996	3.673	1.85	0	2.007	1.223	0.043	1.841	1.091	-0.623736	0.00656805	-0.672285	0.00121174
novel-mmu-miR492-5p	'novel-mmu-miR492-5p'	miRNA	0.179	0.773	0.441	0.314	0.313	0.222	0.464	0.283	0.672	0.705	0.319	0.131	0.306	0.383	0.565	0.273	-0.856935	0.0384019	-0.946907	0.0161298
novel-mmu-miR61-3p	'novel-mmu-miR61-3p'	miRNA	3.046	0.591	3.305	0.941	1.744	2.088	2.314	1.591	0.582	1.586	1.688	2.575	1.528	1.659	1.285	1.921	-0.694602	0.000107808	0.682111	0.000544756
