# Supplementary material for: Cellular, Molecular, and Behavioural Sequelae of Early-Life Continuous Low-Dose-Rate Irradiation in Mice
Source: Cells. 2026 Apr 17;15(8):711. doi: 10.3390/cells15080711 (PMC13114697; doi:10.3390/cells15080711)
Supplement: Supplementary file 1 [file cells-15-00711-s001.zip › Suppl 9.xls]

## Sheet: 1706686762890_18a9cd2aa9001
Gene ID	Gene Symbol	Type	P220_FB1 Expression	P220_FB2 Expression	P220_FB3 Expression	P220_FB4 Expression	P220_FB5 Expression	P220_FB6 Expression	Gp25_FB1_2_3 Expression	Gp26_FB4_5_6 Expression	P220_MB1 Expression	P220_MB2 Expression	P220_MB3 Expression	P220_MB4 Expression	P220_MB5 Expression	P220_MB6 Expression	Gp29_MB1_2_3 Expression	Gp30_MB4_5_6 Expression	log2 (Gp26_FB4_5_6 / Gp25_FB1_2_3)	Pvalue(Gp26_FB4_5_6 / Gp25_FB1_2_3)		log2 (Gp30_MB4_5_6 / Gp29_MB1_2_3)	Pvalue(Gp30_MB4_5_6 / Gp29_MB1_2_3)
mmu-let-7c-5p	'mmu-let-7c-5p'	miRNA	5457.88	4180.74	8870.62	3525.81	3733.61	1190.67	6169.75	2816.7	1818.29	2764.97	4314.81	5380.83	6045.85	2272.13	2966.02	4566.27	-0.971765	0		0.612159	0
mmu-let-7d-3p	'mmu-let-7d-3p'	miRNA	145.128	14.871	55.054	21.806	20.707	10.5	71.684	17.671	10.191	24.662	14.275	28.185	34.859	14.839	16.376	25.961	-1.893	1.77624e-229		0.673751	1.28815e-18
mmu-miR-1198-5p	'mmu-miR-1198-5p'	miRNA	2892.43	1448.5	3068.69	1343.02	1550.77	814.784	2469.87	1236.19	740.652	1279.57	1796.9	2206.57	2486.89	1648.02	1272.37	2113.83	-0.865144	0		0.699174	0
mmu-miR-124b-3p	'mmu-miR-124b-3p'	miRNA	1.756	0	0	0	0	0.472	0.585	0.157	0	0	0.952	0.078	0	0	0.317	0.026	-2.03802	0.00209989		-3.62913	0.00118619
mmu-miR-125a-5p	'mmu-miR-125a-5p'	miRNA	8.781	4.674	6.802	4.952	2.53	2.714	6.752	3.398	7.085	4.743	5.364	10.413	13.192	8.999	5.731	10.868	-0.87195	5.65558e-08		0.913626	1.91106e-13
mmu-miR-1306-3p	'mmu-miR-1306-3p'	miRNA	24.827	10.197	20.725	8.57	7.683	3.775	18.583	6.676	4.465	9.96	11.593	14.484	18.149	9.095	8.672	13.909	-1.33662	2.84289e-37		0.661322	2.52985e-10
mmu-miR-151-3p	'mmu-miR-151-3p'	miRNA	14.289	15.466	20.405	7.808	8.152	4.011	16.72	6.657	7.182	12.805	7.873	15.658	17.27	17.424	9.287	16.784	-1.18004	7.89552e-28		0.825481	7.8092e-17
mmu-miR-181a-5p	'mmu-miR-181a-5p'	miRNA	3206.95	2522.09	1950.09	1283.89	1577.75	907.872	2559.71	1256.5	1333.29	1586.33	1803.65	2233.35	3166.96	2111.77	1574.42	2504.03	-0.888026	0		0.644134	0
mmu-miR-1934-5p	'mmu-miR-1934-5p'	miRNA	2.235	1.7	1.84	0.667	1.499	0.472	1.925	0.879	0.679	0.949	1.644	1.879	3.198	1.053	1.091	2.043	-0.973451	0.00150423		0.889192	0.00166487
mmu-miR-1964-3p	'mmu-miR-1964-3p'	miRNA	2.794	2.379	2.321	1.428	0.656	1.416	2.498	1.167	0.679	1.707	0.692	2.036	2.798	3.447	1.026	2.76	-1.01469	0.000184664		1.38582	3.1632e-07
mmu-miR-19b-3p	'mmu-miR-19b-3p'	miRNA	9.659	9.432	7.042	15.902	11.525	16.282	8.711	14.569	28.923	15.935	9.949	10.1	8.715	13.307	18.269	10.707	0.840948	1.56642e-15		-0.793676	3.6681e-17
mmu-miR-206-3p	'mmu-miR-206-3p'	miRNA	0.958	0.085	1.04	0.476	0.094	0.118	0.694	0.229	0.194	0.19	0.692	0.157	0.08	0.096	0.359	0.111	-1.47168	0.00773383		-1.75466	0.0234736
mmu-miR-296-5p	'mmu-miR-296-5p'	miRNA	16.525	5.354	60.255	3.428	4.029	4.129	27.378	3.862	21.935	17.453	33.308	11.117	8.955	14.361	24.232	11.478	-2.74429	8.01326e-138		-1.1463	7.19719e-41
mmu-miR-29c-3p	'mmu-miR-29c-3p'	miRNA	0.399	0.51	0.56	1.047	0.843	1.18	0.49	1.024	0.874	1.043	0.519	0.235	0.64	0.383	0.812	0.419	1.15837	0.00593267		-0.963251	0.0357405
mmu-miR-3058-3p	'mmu-miR-3058-3p'	miRNA	5.189	2.634	1.44	1.904	2.436	0.472	3.088	1.604	1.068	2.371	1.817	2.975	4.078	2.01	1.752	3.021	-0.767625	0.00101429		0.778768	0.000675141
mmu-miR-3068-5p	'mmu-miR-3068-5p'	miRNA	1.038	0.935	0.64	2.571	0.75	0.826	0.871	1.382	1.359	1.707	0.433	0.47	1.199	0.383	1.166	0.684	0.813726	0.0151943		-0.735299	0.0466753
mmu-miR-3074-5p	'mmu-miR-3074-5p'	miRNA	2.874	2.549	2.721	1.333	2.342	0.826	2.715	1.5	1.165	1.328	0.692	2.505	2.079	2.106	1.062	2.23	-0.698885	0.00456741		1.06476	0.000161884
mmu-miR-30d-5p	'mmu-miR-30d-5p'	miRNA	646.931	887.406	1451.56	497.634	519.358	638.755	995.3	551.916	745.408	642.347	437.329	768.512	1028.1	1362.05	608.361	1052.89	-0.759381	0		0.750005	0
mmu-miR-320-3p	'mmu-miR-320-3p'	miRNA	216.415	160.435	284.231	112.172	79.642	86.717	220.361	92.844	44.938	84.419	124.667	150.633	127.203	136.425	84.675	138.087	-1.13933	0		0.652477	8.48755e-85
mmu-miR-328-3p	'mmu-miR-328-3p'	miRNA	945.33	628.229	854.774	323.186	481.973	203.047	809.444	336.069	318.545	431.583	444.596	641.679	893.857	595.868	398.241	710.468	-1.12267	0		0.811152	0
mmu-miR-339-5p	'mmu-miR-339-5p'	miRNA	0.878	1.785	0.88	1.143	0.187	0.354	1.181	0.561	1.65	0.664	0.519	0.705	2.958	1.149	0.944	1.604	-0.917393	0.01875		0.781388	0.013299
mmu-miR-350-5p	'mmu-miR-350-5p'	miRNA	0.399	0.765	0.56	0.286	0.187	0	0.575	0.158	0.097	0.379	0.26	0.626	0.72	0.383	0.245	0.576	-1.64898	0.00929673		1.22262	0.0308306
mmu-miR-423-3p	'mmu-miR-423-3p'	miRNA	328.255	141.825	173.884	156.736	110.749	70.317	214.655	112.601	89.779	125.206	109.527	156.975	217.228	119.863	108.171	164.689	-0.794589	4.26288e-176		0.597113	1.71267e-87
mmu-miR-499-5p	'mmu-miR-499-5p'	miRNA	18.041	10.197	8.082	10.094	18.177	25.366	12.107	17.879	24.362	11.952	10.814	9.082	4.078	10.435	15.709	7.865	0.625707	1.44306e-11		-1.03272	1.45311e-22
mmu-miR-532-3p	'mmu-miR-532-3p'	miRNA	2.155	1.954	3.921	2.952	0.937	0.236	2.677	1.375	1.359	1.518	1.557	2.349	2.958	5.266	1.478	3.524	-0.781683	0.00186336		1.17607	4.49107e-07
mmu-miR-652-3p	'mmu-miR-652-3p'	miRNA	5349.71	4489.12	4218.34	2602.43	3676.83	2210.87	4685.72	2830.04	2920.97	2884.21	3019.08	4736.65	6227.02	3847.1	2941.42	4936.92	-0.594877	0		0.734734	0
mmu-miR-6904-5p	'mmu-miR-6904-5p'	miRNA	0.639	0.17	0.72	0.286	0	0	0.51	0.095	0.097	0.285	0.26	0.626	0.4	0.479	0.214	0.502	-2.24156	0.00240658		1.19287	0.0499351
mmu-miR-6952-3p	'mmu-miR-6952-3p'	miRNA	0.319	0.085	0.56	0.095	0.094	0	0.321	0.063	0	0.19	0.26	0.313	0.64	0.287	0.15	0.413	-2.16355	0.0182946		1.41526	0.0410434
mmu-miR-6967-3p	'mmu-miR-6967-3p'	miRNA	0.559	0.085	0.32	0.762	0.75	0.708	0.321	0.74	0.388	0.285	0.173	0.861	0.48	0.862	0.282	0.734	1.29588	0.0100573		1.36081	0.00903071
mmu-miR-6984-3p	'mmu-miR-6984-3p'	miRNA	1.038	0.34	0.48	0.476	0.094	0.236	0.619	0.269	0.194	0.19	0.519	0.47	0.879	0.67	0.301	0.673	-1.10215	0.0454829		1.09333	0.0347711
mmu-miR-700-5p	'mmu-miR-700-5p'	miRNA	2.475	2.549	2.401	1.809	1.499	0.708	2.475	1.339	2.524	1.328	1.99	2.975	3.598	4.978	1.947	3.85	-0.728834	0.00500434		0.929834	1.18472e-05
mmu-miR-7037-5p	'mmu-miR-7037-5p'	miRNA	0.479	0.255	0.48	0	0.375	0	0.405	0.125	0.388	0.664	0.26	0.157	0.32	0	0.437	0.159	-1.48548	0.0416348		-1.39209	0.0386965
mmu-miR-7091-5p	'mmu-miR-7091-5p'	miRNA	1.038	0.34	0.24	0.095	0.375	0.118	0.539	0.196	0.097	0.095	0.087	0.626	0.32	0.096	0.093	0.347	-1.31556	0.031915		1.94578	0.0170647
mmu-miR-8112	'mmu-miR-8112'	miRNA	14.449	9.517	20.725	7.808	9.651	6.607	14.897	8.022	7.862	7.114	9.43	11.431	15.591	10.34	8.135	12.454	-0.774226	3.19489e-13		0.591021	7.2523e-08
mmu-miR-877-3p	'mmu-miR-877-3p'	miRNA	1.517	1.105	0.88	0.286	0.468	0.354	1.167	0.369	0.291	0.285	0.519	1.096	1.279	0.766	0.365	1.047	-1.54542	0.000383401		1.49326	0.000711678
mmu-miR-99b-3p	'mmu-miR-99b-3p'	miRNA	1.756	1.02	1.68	0.571	0.656	0.472	1.485	0.566	0.485	0.664	0.865	1.488	1.359	0.766	0.671	1.204	-1.27249	0.000525963		0.830298	0.0230925
novel-mmu-miR18-5p	'novel-mmu-miR18-5p'	miRNA	7.264	3.994	6.322	2.571	3.56	2.714	5.86	2.948	2.621	2.656	2.422	5.167	5.517	4.021	2.566	4.902	-0.880711	3.37127e-07		0.922864	6.22415e-07
novel-mmu-miR32-5p	'novel-mmu-miR32-5p'	miRNA	2.315	1.785	1.44	0.571	1.499	0.472	1.847	0.847	0.874	1.138	1.038	1.566	1.759	1.532	1.017	1.619	-0.965614	0.00203366		0.643885	0.0366895
novel-mmu-miR4-3p	'novel-mmu-miR4-3p'	miRNA	3.592	1.02	3.681	1.809	2.155	1.062	2.764	1.675	0.971	1.897	1.471	1.566	3.758	2.202	1.446	2.509	-0.592666	0.0129124		0.767562	0.00239271
novel-mmu-miR450-5p	'novel-mmu-miR450-5p'	miRNA	17.802	2.464	1.68	5.523	0.843	1.652	7.316	2.673	3.009	1.802	2.336	10.648	2.638	3.638	2.382	5.641	-1.3315	1.2378e-15		1.257	4.25346e-12
novel-mmu-miR489-3p	'novel-mmu-miR489-3p'	miRNA	0.08	2.889	1.76	0	1.312	0.118	1.576	0.477	1.844	0.095	0.692	1.644	1.759	0.67	0.877	1.358	-1.50459	6.09939e-05		0.666799	0.0454089
