# Supplementary material for: Cellular, Molecular, and Behavioural Sequelae of Early-Life Continuous Low-Dose-Rate Irradiation in Mice
Source: Cells. 2026 Apr 17;15(8):711. doi: 10.3390/cells15080711 (PMC13114697; doi:10.3390/cells15080711)
Supplement: Supplementary file 1 [file cells-15-00711-s001.zip › Suppl 4.xls]

## Sheet: 1706673091350_18a8fc8e2b001
Gene ID	Gene Symbol	Type	P220_MH1 TPM	P220_MH2 TPM	P220_MH3 TPM	P220_MH4 TPM	P220_MH5 TPM	P220_MH6 TPM	P220_MB1 TPM	P220_MB2 TPM	P220_MB3 TPM	P220_MB4 TPM	P220_MB5 TPM	P220_MB6 TPM	log2 (Gp32_MH4_5_6 / Gp31_MH1_2_3)	Pvalue(Gp32_MH4_5_6 / Gp31_MH1_2_3)	log2 (Gp30_MB4_5_6 / Gp29_MB1_2_3)	Pvalue(Gp30_MB4_5_6 / Gp29_MB1_2_3)
115487437	'Gm51793'	mRNA	0.24	0.5	0.32	0	0	0	0.15	0.11	0.13	0	0	0	-4.99992	0.00212696	-4.22597	0.0253673
11629	'Aif1'	mRNA	26.52	21.51	27.58	19.25	17.75	15.59	5.06	8.74	5.47	3.39	4.83	3.83	-0.597891	0.00416688	-0.777835	0.022089
118567843	'LOC118567843'	mRNA	0.33	0.41	0	1.31	0.54	0.9	21.29	14.25	13.39	12.59	12.39	9.55	1.80356	0.0325174	-0.613041	0.023461
118568307	'LOC118568307'	mRNA	24.71	18.06	30.03	14.4	13.96	15.01	65.51	31.1	84.73	31.46	22.51	17.67	-0.834452	4.87313e-06	-1.41372	0.00672411
118568634	'LOC118568634'	mRNA	30.16	19.26	31.1	20.56	18.01	17.61	35.27	22.17	62.24	22.63	23.38	13.55	-0.606637	0.000762918	-1.09098	0.000733915
12869	'Cox8b'	mRNA	8.65	7.24	4.93	72.96	6.47	89.26	24.27	0.73	0.72	0.83	0	0	2.94394	0.00431504	-5.1967	0.00334382
13132	'Dab2'	mRNA	1.77	2.69	3.36	5.3	3.96	6.13	0.57	0.38	0.22	0.2	0.1	0.06	0.914925	0.000185597	-1.65026	0.0215791
14366	'Fzd4'	mRNA	2.06	2.79	2.23	4.37	2.91	4.5	0.43	0.73	0.33	0.21	0.16	0.34	0.651432	0.00244381	-1.35039	0.00584075
17001	'Ltc4s'	mRNA	9.23	6.44	9.19	28	10.7	32.68	5.87	1.31	3.13	1.04	0	0	1.46728	0.000158746	-3.46194	0.00174209
19682	'Rdh5'	mRNA	5.01	5.47	5.04	29.78	7.61	36.03	0.97	0.86	0.97	1.46	1.93	2.47	2.19107	0.000789219	0.972266	0.0368201
225207	'Zfp521'	mRNA	1.62	2.12	1.61	2.55	2.93	2.97	0.29	0.41	0.52	0.56	0.78	0.72	0.588917	0.00553711	0.693785	0.0432282
279028	'Adamts13'	mRNA	12.32	8.94	13.11	6.94	4.13	4.14	12.82	7.45	13.27	8.02	4.17	6.95	-1.2507	2.32189e-09	-0.849322	0.0132577
319192	'H2ac19'	mRNA	3.01	2.9	6.15	0	0	0	0	0	0	0	1.76	1.35	-5.91739	4.31646e-05	4.29001	0.0473764
664987	'Gm14393'	mRNA	1.27	1.57	1.31	3.01	2.46	2.25	0.01	0.07	0.08	0.08	0.22	0.22	0.656645	0.000924709	1.7172	0.0215142
