# Supplementary material for: Cellular, Molecular, and Behavioural Sequelae of Early-Life Continuous Low-Dose-Rate Irradiation in Mice
Source: Cells. 2026 Apr 17;15(8):711. doi: 10.3390/cells15080711 (PMC13114697; doi:10.3390/cells15080711)
Supplement: Supplementary file 1 [file cells-15-00711-s001.zip › Suppl 5.xlsx]

## Sheet: 1706687593396_18a9d9d683001
Gene ID	Gene Symbol	Type	P220_MB1 Expression	P220_MB2 Expression	P220_MB3 Expression	P220_MB4 Expression	P220_MB5 Expression	P220_MB6 Expression	Gp29_MB1_2_3 Expression	Gp30_MB4_5_6 Expression	P220_MH1 Expression	P220_MH2 Expression	P220_MH3 Expression	P220_MH4 Expression	P220_MH5 Expression	P220_MH6 Expression	Gp31_MH1_2_3 Expression	Gp32_MH4_5_6 Expression	log2 (Gp30_MB4_5_6 / Gp29_MB1_2_3)	Pvalue(Gp30_MB4_5_6 / Gp29_MB1_2_3)	log2 (Gp32_MH4_5_6 / Gp31_MH1_2_3)	Pvalue(Gp32_MH4_5_6 / Gp31_MH1_2_3)
mmu-miR-124b-3p	'mmu-miR-124b-3p'	miRNA	0	0	0.952	0.078	0	0	0.317	0.026	0.09	1.319	0.132	1.838	1.431	1.377	0.514	1.549	-3.62913	0.00118619	1.46231	3.19083e-08
mmu-miR-200b-3p	'mmu-miR-200b-3p'	miRNA	0.291	0.285	0.346	0	0.16	0	0.307	0.053	2.195	2.229	4.451	2.779	4.337	10.175	2.958	5.764	-2.49163	0.00974354	0.812622	3.05629e-11
mmu-miR-206-3p	'mmu-miR-206-3p'	miRNA	0.194	0.19	0.692	0.157	0.08	0.096	0.359	0.111	1.344	3.048	3.79	4.214	3.353	18.306	2.727	8.624	-1.75466	0.0234736	1.51603	4.21048e-41
mmu-miR-296-5p	'mmu-miR-296-5p'	miRNA	21.935	17.453	33.308	11.117	8.955	14.361	24.232	11.478	2.015	5.049	9.562	10.579	7.511	20.75	5.542	12.947	-1.1463	7.19719e-41	1.07283	3.39606e-36
mmu-miR-3074-5p	'mmu-miR-3074-5p'	miRNA	1.165	1.328	0.692	2.505	2.079	2.106	1.062	2.23	0	0.045	0.044	0.09	0.134	0.178	0.03	0.134	1.06476	0.000161884	2.01926	0.0413567
mmu-miR-350-5p	'mmu-miR-350-5p'	miRNA	0.097	0.379	0.26	0.626	0.72	0.383	0.245	0.576	0.224	0.227	0.088	0.493	0.402	0.267	0.18	0.387	1.22262	0.0308306	0.964811	0.0467252
mmu-miR-466b-3p	'mmu-miR-466b-3p'	miRNA	0	0	0	0.157	0.08	0.287	0	0.175	0.045	0.91	0.661	0.224	0	0	0.539	0.075	3.41526	0.0274607	-2.99866	7.16171e-08
mmu-miR-6538	'mmu-miR-6538'	miRNA	3.979	3.889	2.076	5.48	3.838	6.606	3.315	5.308	9.181	7.687	8.329	4.079	4.918	4.888	8.399	4.628	0.649272	0.000157318	-1.00689	5.41176e-24
novel-mmu-miR133-3p	'novel-mmu-miR133-3p'	miRNA	1.262	1.897	1.211	2.975	1.279	3.255	1.457	2.503	16.706	15.92	13.925	6.903	35.14	59.318	15.517	33.787	0.735141	0.0038276	0.980005	3.09473e-79
novel-mmu-miR18-5p	'novel-mmu-miR18-5p'	miRNA	2.621	2.656	2.422	5.167	5.517	4.021	2.566	4.902	0.134	0.182	0.22	0	0.045	0.089	0.179	0.045	0.922864	6.22415e-07	-2.15067	0.00977249
novel-mmu-miR450-5p	'novel-mmu-miR450-5p'	miRNA	3.009	1.802	2.336	10.648	2.638	3.638	2.382	5.641	121.553	135.411	67.554	57.782	274.77	330.982	108.173	221.178	1.257	4.25346e-12	0.892226	0
novel-mmu-miR489-3p	'novel-mmu-miR489-3p'	miRNA	1.844	0.095	0.692	1.644	1.759	0.67	0.877	1.358	2.463	1.683	0.044	1.21	0	1.777	1.397	0.996	0.666799	0.0454089	-0.623736	0.00656805
